# Supplementary material for: Chiral edge waves in a dance-based human topological insulator
Source: Sci Adv. 2024 Aug 28;10(35):eadh7810. doi: 10.1126/sciadv.adh7810 (PMC11352905; doi:10.1126/sciadv.adh7810)
Supplement: Supplementary file 2 — Movies S1 to S8 [file sciadv.adh7810_movies_s1_to_s8.zip]

Archive with 8 entries (8 files):
- sciadv.adh7810_movie_s1.mp4
- sciadv.adh7810_movie_s2.mp4
- sciadv.adh7810_movie_s3.mp4
- sciadv.adh7810_movie_s4.mp4
- sciadv.adh7810_movie_s5.mp4
- sciadv.adh7810_movie_s6.mp4
- sciadv.adh7810_movie_s7.mp4
- sciadv.adh7810_movie_s8.mp4
